# Supplementary material for: Systematic Review and Meta-Analysis of Clinical Efficacy and Safety of Meropenem-Vaborbactam versus Best-Available Therapy in Patients with Carbapenem-Resistant Enterobacteriaceae Infections
Source: Int J Mol Sci. 2024 Sep 4;25(17):9574. doi: 10.3390/ijms25179574 (PMC11394724; doi:10.3390/ijms25179574)
Supplement: Supplementary file 1 [file ijms-25-09574-s001.zip]

Archive with 2 entries (2 files):
- Table S1 characteristics of the included studies_checked_without tracking.pdf
- Table S2_PRISMA checklist.pdf
